# Supplementary material for: Genetic Architecture and Genome-Wide Adaptive Signatures Underlying Stem Lenticel Traits in Populus tomentosa
Source: Int J Mol Sci. 2021 Aug 26;22(17):9249. doi: 10.3390/ijms22179249 (PMC8431110; doi:10.3390/ijms22179249)
Supplement: Supplementary file 1 [file ijms-22-09249-s001.zip]

Archive with 1 entries (1 files):
- ijms-1313588-supplementary.pdf
